# Supplementary material for: Characterizing Kinetics and Avidity of SARS-CoV-2 Antibody Responses in COVID-19 Greek Patients
Source: Viruses. 2022 Apr 5;14(4):758. doi: 10.3390/v14040758 (PMC9024518; doi:10.3390/v14040758)
Supplement: Supplementary file 1 [file viruses-14-00758-s001.zip]

Archive with 1 entries (1 files):
- viruses-1610150-supplementary.pdf
